# Supplementary material for: A Protein Co-Conservation Network Model Characterizes Mutation Effects on SARS-CoV-2 Spike Protein
Source: Int J Mol Sci. 2023 Feb 7;24(4):3255. doi: 10.3390/ijms24043255 (PMC9960056; doi:10.3390/ijms24043255)
Supplement: Supplementary file 1 [file ijms-24-03255-s001.zip]

Archive with 2 entries (2 files):
- SM.pdf
- TableS1.xlsx
